# Supplementary material for: Phenotypic and genotypic drug susceptibility patterns of Mycobacterium tuberculosis isolates from pulmonary tuberculosis patients in Central and Southern Ethiopia
Source: PLoS One. 2023 Sep 8;18(9):e0285063. doi: 10.1371/journal.pone.0285063 (PMC10491001; doi:10.1371/journal.pone.0285063)
Supplement: S1 Raw data — (CSV) [file pone.0285063.s002.csv]

pid_tb	sex	age_fixed	age_category	occupation	Education	address_region	hiv_status_result	diabetes	hypertension	cardiovascular	kidney_diseases	hepatitis	window	alcohol	cigarette	firewood_smoke	prison	tb_contact	hospital_admission	STR_pheno	INH_pheno	RIF_pheno	EMB_pheno	rpoB_geno	KatG_geno	inhA_geno	phenotypic_DST_susceptible	genotypic_DST_susceptible	INH_discordant	geno_mdr	pheno_mdr
ET-AA-KK-KE-HC-002	Female	28	18-34	Daily laborer	Grade 1-8	Oromia	Negative	No	No	No	No	No	Yes	No	No	No	No	No	Yes	S	S	S	S	WT	WT	WT	Yes	Yes	No	0	0
ET-AA-KK-MK-HC-002	Male	30	18-34	Unknown	Diploma & above	Oromia	Negative	No	No	No	No	No	Yes	No	No	No	No	No	No	S	S	S	S	WT	WT	WT	Yes	Yes	No	0	0
ET-AA-KK-W3-HC-001	Male	31	18-34	NGO	Diploma & above	Oromia	Negative	No	No	No	No	No	No	No	No	No	No	No	No	S	S	S	S	WT	WT	WT	Yes	Yes	No	0	0
ET-AA-KK-W3-HC-005	Female	18	18-34	Student	High School	Oromia	Negative	No	No	No	No	No	Yes	No	No	No	No	No	No	S	S	S	S	WT	WT	WT	Yes	Yes	No	0	0
ET-OR-AR-SH-SH-001	Male	30	18-34	Daily laborer	Grade 1-8	Oromia	Negative	Don't Know	No	No	Yes	No	Yes	No	No	No	No	No	No	S	S	S	S	WT	WT	WT	Yes	Yes	No	0	0
ET-OR-AR-SH-SH-002	Female	18	18-34	Unknown	High School	Oromia	Negative	No	No	No	No	No	Yes	No	No	No	No	No	No	S	S	S	S	WT	WT	WT	Yes	Yes	No	0	0
ET-OR-AR-SH-SH-003	Female	23	18-34	Unknown	Grade 1-8	Oromia	Negative	No	No	No	No	No	Yes	No	No	No	No	No	No	S	S	S	S	WT	WT	WT	Yes	Yes	No	0	0
ET-OR-AR-SH-SH-004	Male	25	18-34	Unknown	High School	Oromia	Negative	No	No	No	No	No	No	No	No	Yes	No	No	No	S	S	S	S	WT	WT	WT	Yes	Yes	No	0	0
ET-OR-AR-SH-SH-005	Male	42	35-49	Farmer	High School	Oromia	Negative	No	No	No	No	No	Yes	Yes	No	Yes	No	Yes	No	S	S	S	S	WT	WT	WT	Yes	Yes	No	0	0
ET-OR-AR-SH-SH-006	Female	30	18-34	Unknown	High School	Oromia	Negative	No	No	No	No	No	Yes	No	No	No	No	No	No	S	S	S	S	WT	WT	WT	Yes	Yes	No	0	0
ET-OR-AR-SH-SH-007	Male	28	18-34	Unknown	Grade 1-8	Oromia	Negative	No	No	No	No	No	Yes	No	No	No	No	No	No	S	S	S	S	WT	WT	WT	Yes	Yes	No	0	0
ET-OR-AR-SH-SH-009	Female	19	18-34	Unknown	High School	Oromia	Negative	No	No	Yes	No	No	Yes	No	No	No	No	No	No	S	S	S	S	WT	WT	WT	Yes	Yes	No	0	0
ET-OR-AR-SH-SH-010	Male	21	18-34	Unknown	High School	Oromia	Negative	No	No	No	No	No	Yes	No	No	No	No	No	No	S	S	S	S	WT	WT	WT	Yes	Yes	No	0	0
ET-OR-AR-SH-SH-011	Male	29	18-34	Unknown	Grade 1-8	Oromia	Negative	No	No	No	No	No	Yes	No	No	No	No	Yes	No	S	S	S	S	WT	WT	WT	Yes	Yes	No	0	0
ET-OR-AR-SH-SH-012	Male	22	18-34	Unknown	High School	Oromia	Negative	No	No	No	No	No	Yes	No	No	No	Yes	No	No	S	S	S	S	WT	WT	WT	Yes	Yes	No	0	0
ET-OR-AR-SH-SH-013	Female	37	35-49	Unknown	Grade 1-8	Oromia	Negative	No	No	No	No	No	Yes	No	No	No	No	No	No	S	S	S	S	WT	WT	WT	Yes	Yes	No	0	0
ET-OR-AR-SH-SH-015	Male	39	35-49	Unknown	Illiterate	Oromia	Negative	No	No	No	No	No	No	No	No	No	No	Yes	No	S	S	S	S	WT	WT	WT	Yes	Yes	No	0	0
ET-OR-AR-SH-SH-016	Male	18	18-34	Unknown	Grade 1-8	Oromia	Negative	No	No	No	No	No	Yes	No	No	No	No	Yes	No	S	S	S	S	WT	WT	WT	Yes	Yes	No	0	0
ET-OR-AR-SH-SH-017	Male	24	18-34	Unknown	Illiterate	Oromia	Negative	No	No	No	No	No	Yes	No	No	No	No	Yes	No	S	S	S	S	WT	WT	WT	Yes	Yes	No	0	0
ET-OR-AR-SH-SH-018	Male	24	18-34	Unknown	High School	Oromia	Negative	No	No	No	No	No	Yes	No	No	No	No	No	No	S	S	S	S	WT	WT	WT	Yes	Yes	No	0	0
ET-OR-AR-SH-SH-021	Male	19	18-34	Unknown	Grade 1-8	Oromia	Positive	No	No	No	No	No	No	No	No	No	No	No	No	S	S	S	S	WT	WT	WT	Yes	Yes	No	0	0
ET-OR-AR-SH-SH-022	Male	21	18-34	Unknown	Grade 1-8	Oromia	Negative	No	No	No	No	No	Yes	No	No	No	Yes	Yes	No	S	S	S	S	WT	WT	WT	Yes	Yes	No	0	0
ET-OR-AR-SH-SH-023	Female	19	18-34	Unknown	Grade 1-8	Oromia	Negative	No	No	No	No	No	Yes	No	No	No	No	No	Yes	S	R	S	S	WT	WT	WT	No	Yes	Yes	0	0
ET-OR-AR-SH-SH-024	Male	19	18-34	Unknown	Diploma & above	Oromia	Negative	No	No	No	No	No	Yes	No	No	No	Yes	No	Yes	S	S	S	R	WT	WT	WT	No	Yes	No	0	0
ET-OR-AR-SH-SH-025	Male	22	18-34	Student	High School	Oromia	Negative	No	No	No	No	No	Yes	No	No	No	No	Yes	No	S	S	S	S	WT	WT	WT	Yes	Yes	No	0	0
ET-OR-AR-SH-SH-026	Male	40	35-49	Farmer	Grade 1-8	Oromia	Negative	No	No	No	No	No	Yes	No	No	Unknown	No	Yes	No	S	S	S	S	WT	WT	WT	Yes	Yes	No	0	0
ET-OR-AR-SH-SH-030	Female	50	50+	Unknown	Illiterate	Oromia	Negative	No	No	No	No	No	Yes	No	No	No	No	Yes	No	S	S	S	R	WT	WT	WT	No	Yes	No	0	0
ET-OR-ES-AD-AH-001	Female	22	18-34	Unknown	Grade 1-8	Oromia	Unknown	No	No	No	No	No	Yes	Yes	No	No	No	No	No	S	S	S	S	WT	WT	WT	Yes	Yes	No	0	0
ET-OR-ES-AD-AH-002	Female	45	35-49	Farmer	Illiterate	Oromia	Unknown	No	No	No	No	No	No	No	No	Yes	No	No	No	S	S	S	S	WT	WT	WT	Yes	Yes	No	0	0
ET-OR-ES-AD-AH-003	Male	39	35-49	Daily laborer	Grade 1-8	Oromia	Positive	No	No	No	No	No	Yes	Yes	No	No	No	Yes	No	S	S	S	S	WT	WT	WT	Yes	Yes	No	0	0
ET-OR-ES-AD-AH-004	Female	44	35-49	Farmer	Illiterate	Oromia	Negative	No	No	No	No	No	Yes	No	No	No	No	No	No	S	S	S	S	WT	WT	WT	Yes	Yes	No	0	0
ET-OR-ES-AD-AH-005	Male	48	35-49	Daily laborer	High School	SNNPR	Unknown	No	No	No	No	No	Yes	Yes	No	No	No	No	Yes	S	S	S	S	WT	WT	WT	Yes	Yes	No	0	0
ET-OR-ES-AD-AH-007	Female	27	18-34	Merchant	High School	Oromia	Negative	No	No	No	No	No	Yes	No	No	No	No	No	No	R	R	S	S	WT	WT/MUT1	WT	No	No	No	0	0
ET-OR-ES-AD-AH-010	Male	50	50+	Daily laborer	High School	Oromia	Negative	No	No	No	No	No	Yes	No	Yes	No	No	No	No	S	S	S	S	WT	WT	WT	Yes	Yes	No	0	0
ET-OR-ES-AD-AH-013	Male	22	18-34	Civil servant	Diploma & above	Oromia	Unknown	No	No	No	No	No	Yes	No	No	No	No	No	No	S	S	S	S	WT	WT	WT	Yes	Yes	No	0	0
ET-OR-ES-AD-AH-015	Male	29	18-34	Daily laborer	Grade 1-8	Oromia	Negative	No	No	No	No	No	Yes	Yes	No	No	No	No	No	R	R	S	R	WT	WT	WT	No	Yes	Yes	0	0
ET-OR-SWS-BE-TBH-002	Male	22	18-34	Student	Grade 1-8	Oromia	Negative	No	No	No	No	No	Yes	Yes	No	Yes	No	Yes	No	S	S	S	S	WT	WT	WT	Yes	Yes	No	0	0
ET-OR-SWS-BE-TBH-003	Male	39	35-49	Farmer	Illiterate	Oromia	Negative	No	No	No	No	No	Yes	Yes	No	No	No	Yes	No	S	S	S	S	WT	WT	WT	Yes	Yes	No	0	0
ET-OR-SWS-BE-TBH-012	Male	35	35-49	Farmer	Grade 1-8	Oromia	Negative	No	No	No	No	No	Yes	Yes	No	Yes	No	Yes	No	R	R	S	S	WT	MUT1	WT	No	No	No	0	0
ET-OR-SWS-BE-TBH-018	Male	38	35-49	Farmer	Illiterate	Oromia	Negative	No	No	No	No	No	No	Yes	No	No	Unknown	No	No	S	S	S	S	WT	WT	WT	Yes	Yes	No	0	0
ET-OR-SWS-BE-TBH-028	Male	37	35-49	Farmer	Illiterate	Oromia	Negative	No	No	No	No	No	No	Yes	No	Yes	No	No	No	S	S	S	S	WT	WT	WT	Yes	Yes	No	0	0
ET-OR-SWS-BE-TBH-031	Male	18	18-34	Farmer	High School	Oromia	Negative	No	No	No	No	No	Yes	Yes	No	Yes	No	No	No	R	R	S	R	WT	WT	WT	No	Yes	Yes	0	0
ET-OR-SWS-BE-TBH-035	Female	24	18-34	Unemployed	High School	Oromia	Negative	No	No	No	No	No	No	No	No	Yes	No	No	No	S	S	S	S	WT	WT	WT	Yes	Yes	No	0	0
ET-OR-SWS-BE-TBH-036	Female	20	18-34	Student	High School	Oromia	Negative	No	No	No	No	No	Yes	No	No	Yes	No	No	No	S	S	S	S	WT	WT	WT	Yes	Yes	No	0	0
ET-OR-SWS-BE-TBH-037	Male	40	35-49	Farmer	Illiterate	Oromia	Negative	No	No	No	No	No	No	Yes	No	Yes	No	No	No	R	R	R	R	MUT3	MUT1	WT	No	No	No	1	1
ET-OR-SWS-BE-TBH-038	Female	35	35-49	Farmer	Illiterate	Oromia	Negative	No	No	No	No	No	Yes	Yes	No	Yes	No	No	No	S	S	S	S	WT	WT	WT	Yes	Yes	No	0	0
ET-OR-SWS-BE-TBH-039	Female	19	18-34	Student	Grade 1-8	Oromia	Negative	No	No	No	No	No	Yes	No	No	Yes	No	No	No	S	S	S	S	WT	WT	WT	Yes	Yes	No	0	0
ET-OR-SWS-BE-TBH-041	Male	38	35-49	Farmer	Illiterate	Oromia	Negative	No	No	No	No	No	No	Yes	No	Yes	No	No	No	S	S	S	S	WT	WT	WT	Yes	Yes	No	0	0
ET-OR-SWS-BE-TBH-042	Female	55	50+	Farmer	Illiterate	Oromia	Negative	No	No	No	No	No	Yes	Yes	No	Yes	No	No	No	S	S	S	S	WT	WT	WT	Yes	Yes	No	0	0
ET-OR-SWS-BE-TBH-043	Female	45	35-49	Farmer	Illiterate	Oromia	Negative	No	No	No	No	No	Yes	Yes	No	Yes	No	No	No	R	R	S	R	WT	WT	WT	No	Yes	Yes	0	0
ET-OR-SWS-BE-TBH-044	Male	42	35-49	Farmer	Grade 1-8	Oromia	Negative	No	No	No	No	No	Yes	Yes	No	Yes	No	No	No	S	R	S	S	WT	MUT1	WT	No	No	No	0	0
ET-OR-SWS-BE-TBH-046	Female	35	35-49	Farmer	Illiterate	Oromia	Negative	No	No	No	No	No	Yes	No	No	No	No	No	Yes	S	S	S	S	WT	WT	WT	Yes	Yes	No	0	0
ET-OR-SWS-BE-TBH-047	Male	42	35-49	Farmer	Grade 1-8	Oromia	Negative	No	No	No	No	No	Yes	Yes	No	Yes	No	Yes	No	S	S	S	S	WT	WT	WT	Yes	Yes	No	0	0
ET-OR-SWS-BE-TBH-048	Male	47	35-49	Farmer	Grade 1-8	Oromia	Negative	No	No	No	Yes	No	Yes	Yes	No	Yes	No	No	No	S	S	S	S	WT	WT	WT	Yes	Yes	No	0	0
ET-OR-SWS-BE-TBH-049	Female	30	18-34	Farmer	Illiterate	Oromia	Negative	No	No	No	No	No	No	Yes	No	Yes	No	No	No	S	R	S	S	WT	MUT1	WT	No	No	No	0	0
ET-OR-SWS-BE-TBH-050	Male	20	18-34	Student	Grade 1-8	Oromia	Negative	No	No	No	No	No	Yes	Yes	No	Yes	No	Yes	No	S	S	S	S	WT	WT	WT	Yes	Yes	No	0	0
ET-OR-SWS-BE-TBH-051	Female	19	18-34	Student	Grade 1-8	Oromia	Negative	No	No	No	No	No	No	No	No	Yes	No	No	No	S	S	S	S	WT	WT	WT	Yes	Yes	No	0	0
ET-OR-SWS-BE-TBH-052	Male	20	18-34	Unknown	High School	Oromia	Negative	No	No	No	No	No	Yes	No	No	Yes	No	No	No	S	S	S	S	WT	WT	WT	Yes	Yes	No	0	0
ET-OR-SWS-BE-TBH-053	Female	36	35-49	Unknown	Illiterate	Oromia	Negative	No	No	No	Yes	No	Yes	Yes	No	Yes	No	No	No	S	S	S	S	WT	WT	WT	Yes	Yes	No	0	0
ET-OR-SWS-BE-TBH-054	Male	36	35-49	Daily laborer	Grade 1-8	Oromia	Negative	No	No	No	No	No	Yes	Yes	No	No	No	No	No	S	S	S	S	WT	WT	WT	Yes	Yes	No	0	0
ET-OR-SWS-BE-TBH-055	Male	19	18-34	Merchant	High School	Oromia	Negative	No	No	No	No	No	Yes	Yes	No	No	No	No	No	S	S	S	S	WT	WT	WT	Yes	Yes	No	0	0
ET-OR-SWS-BE-TBH-056	Male	25	18-34	Farmer	Grade 1-8	Oromia	Negative	No	No	No	No	No	Yes	Yes	No	Yes	No	No	No	S	S	S	S	WT	WT	WT	Yes	Yes	No	0	0
ET-OR-SWS-BE-TBH-057	Male	70	50+	Farmer	Illiterate	Oromia	Negative	No	No	No	No	No	Yes	Yes	No	Yes	No	No	No	S	S	S	S	WT	WT	WT	Yes	Yes	No	0	0
ET-OR-SWS-BE-TBH-058	Female	30	18-34	Farmer	Illiterate	Oromia	Negative	No	No	No	No	No	No	Yes	No	Yes	No	No	No	S	R	S	S	WT	MUT1	WT	No	No	No	0	0
ET-OR-SWS-BE-TBH-060	Female	18	18-34	Student	Grade 1-8	Oromia	Negative	No	No	No	No	No	Yes	No	No	Yes	No	No	No	S	S	S	S	WT	WT	WT	Yes	Yes	No	0	0
ET-OR-SWS-BE-TBH-061	Male	39	35-49	Merchant	Grade 1-8	Oromia	Negative	No	No	No	No	No	No	Yes	No	Yes	No	No	No	S	S	S	S	WT	WT	WT	Yes	Yes	No	0	0
ET-OR-SWS-BE-TBH-062	Male	65	50+	Farmer	Illiterate	Oromia	Negative	No	No	No	No	No	No	Yes	No	Yes	No	No	No	S	S	S	S	WT	WT	WT	Yes	Yes	No	0	0
ET-OR-SWS-BE-TBH-063	Male	37	35-49	Farmer	Illiterate	Oromia	Negative	No	No	No	No	No	No	Yes	No	Yes	No	No	No	S	S	S	S	WT	WT	WT	Yes	Yes	No	0	0
ET-OR-SWS-BE-TBH-064	Male	57	50+	Civil servant	Diploma & above	Oromia	Negative	No	No	No	No	No	Yes	Yes	Yes	No	No	No	No	S	S	S	S	WT	WT	WT	Yes	Yes	No	0	0
ET-OR-SWS-BE-TBH-065	Male	58	50+	Farmer	Illiterate	Oromia	Negative	No	No	No	No	No	Yes	Yes	No	Yes	No	No	No	S	S	S	S	WT	WT	WT	Yes	Yes	No	0	0
ET-OR-SWS-BE-TBH-066	Male	45	35-49	Farmer	Grade 1-8	Oromia	Negative	No	No	No	No	No	Yes	Yes	No	Yes	Yes	No	No	S	S	S	S	WT	WT	WT	Yes	Yes	No	0	0
ET-OR-SWS-BE-TBH-068	Male	68	50+	Farmer	Illiterate	Oromia	Negative	No	No	No	No	No	No	Yes	No	Yes	No	No	No	S	S	S	S	WT	WT	WT	Yes	Yes	No	0	0
ET-OR-SWS-BE-TBH-069	Female	60	50+	Farmer	Illiterate	Oromia	Negative	No	No	No	No	No	No	No	No	Yes	No	No	No	S	S	S	S	WT	WT	WT	Yes	Yes	No	0	0
ET-OR-SWS-BE-TBH-070	Male	48	35-49	Farmer	Illiterate	Oromia	Negative	No	No	No	No	No	Yes	Yes	Yes	Yes	Yes	No	No	S	S	S	S	WT	WT	WT	Yes	Yes	No	0	0
ET-OR-SWS-BE-TBH-071	Female	60	50+	Farmer	Illiterate	Oromia	Negative	No	No	No	No	No	No	Yes	No	Yes	No	No	No	S	S	S	S	WT	WT	WT	Yes	Yes	No	0	0
ET-SN-GE-DI-DH-001	Male	22	18-34	Unknown	Grade 1-8	SNNPR	Negative	No	No	No	No	No	No	No	No	Yes	No	No	No	S	S	S	S	WT	WT	WT	Yes	Yes	No	0	0
ET-SN-GE-DI-DH-002	Male	19	18-34	Daily laborer	Illiterate	SNNPR	Negative	Don't Know	Don't Know	Don't Know	Don't Know	Don't Know	Yes	Yes	No	Yes	Yes	No	Unknown	S	S	S	S	WT	WT	WT	Yes	Yes	No	0	0
ET-SN-GE-DI-DH-004	Male	26	18-34	Student	Grade 1-8	SNNPR	Negative	Don't Know	Don't Know	Don't Know	Don't Know	Don't Know	Yes	No	No	No	No	Yes	No	S	S	S	S	WT	WT	WT	Yes	Yes	No	0	0
ET-SN-GE-DI-DH-005	Male	20	18-34	Student	Grade 1-8	SNNPR	Negative	No	No	No	No	No	Yes	No	No	No	No	No	No	S	S	S	S	WT	WT	WT	Yes	Yes	No	0	0
ET-SN-GE-DI-DH-006	Male	25	18-34	Farmer	Illiterate	SNNPR	Negative	Don't Know	Don't Know	Don't Know	Don't Know	Don't Know	Yes	No	No	No	No	Yes	No	S	S	S	S	WT	WT	WT	Yes	Yes	No	0	0
ET-SN-GG-AM-AH-001	Male	23	18-34	Daily laborer	Grade 1-8	SNNPR	Negative	No	No	No	No	No	Yes	Yes	Yes	Yes	No	No	No	S	S	S	S	WT	WT	WT	Yes	Yes	No	0	0
ET-SN-GG-AM-AH-002	Male	25	18-34	Civil servant	Diploma & above	SNNPR	Negative	No	No	No	No	No	Yes	Yes	Yes	No	No	Yes	No	S	S	S	S	WT	WT	WT	Yes	Yes	No	0	0
ET-SN-GG-AM-AH-004	Male	57	50+	Farmer	Illiterate	SNNPR	Negative	No	No	No	No	No	Yes	No	No	Yes	No	Yes	No	S	S	S	S	WT	WT	WT	Yes	Yes	No	0	0
ET-SN-GG-AM-AH-005	Male	22	18-34	Student	High School	SNNPR	Negative	No	No	No	No	No	No	No	No	Yes	No	Yes	No	S	S	S	S	WT	WT	WT	Yes	Yes	No	0	0
ET-SN-GG-AM-AH-006	Female	25	18-34	Unknown	Illiterate	SNNPR	Negative	No	No	No	No	No	Yes	No	No	No	No	No	Yes	S	S	S	S	WT	WT	WT	Yes	Yes	No	0	0
ET-SN-GG-AM-AH-007	Male	24	18-34	Student	High School	SNNPR	Unknown	No	No	No	No	No	No	No	No	Yes	No	No	Yes	S	S	S	S	WT	WT	WT	Yes	Yes	No	0	0
ET-SN-GG-AM-AH-008	Male	25	18-34	Farmer	Illiterate	SNNPR	Unknown	Don't Know	Don't Know	Don't Know	Don't Know	Don't Know	Yes	Yes	No	No	No	No	No	S	S	S	S	WT	WT	WT	Yes	Yes	No	0	0
ET-SN-GG-AM-AH-009	Male	25	18-34	Student	Illiterate	SNNPR	Unknown	Don't Know	Don't Know	Don't Know	Don't Know	Don't Know	No	No	No	No	No	No	No	S	S	S	S	WT	WT	WT	Yes	Yes	No	0	0
ET-SN-GG-AM-AH-010	Male	24	18-34	Daily laborer	Grade 1-8	SNNPR	Unknown	No	No	No	No	No	Yes	Yes	Yes	No	No	No	No	S	S	S	S	WT	WT	WT	Yes	Yes	No	0	0
ET-SN-GG-AM-AH-012	Male	39	35-49	Farmer	Illiterate	SNNPR	Unknown	No	No	No	No	No	No	No	No	Yes	Yes	Yes	No	S	S	S	S	WT	WT	WT	Yes	Yes	No	0	0
ET-SN-GG-AM-AH-013	Male	42	35-49	Farmer	Illiterate	SNNPR	Negative	No	No	No	No	No	No	Yes	No	Yes	No	Yes	No	S	S	S	S	WT	WT	WT	Yes	Yes	No	0	0
ET-SN-GG-AM-AH-014	Female	42	35-49	Daily laborer	High School	SNNPR	Negative	No	No	No	No	No	Yes	No	No	No	No	Yes	No	S	S	S	S	WT	WT	WT	Yes	Yes	No	0	0
ET-SN-GG-AM-AH-016	Male	23	18-34	Driver	Illiterate	SNNPR	Unknown	No	No	No	No	No	Yes	No	No	Yes	No	No	No	S	S	S	S	WT	WT	WT	Yes	Yes	No	0	0
ET-SN-GG-AM-AH-017	Female	20	18-34	Student	Grade 1-8	SNNPR	Unknown	No	No	No	No	No	Yes	No	No	No	No	No	No	S	R	S	S	WT	WT	WT	No	Yes	Yes	0	0
ET-SN-GG-AM-AH-020	Male	27	18-34	Unknown	Grade 1-8	SNNPR	Negative	Don't Know	Don't Know	Don't Know	Don't Know	Don't Know	Yes	No	No	No	No	No	No	S	S	S	R	WT	WT	WT	No	Yes	No	0	0
ET-SN-GG-AM-AH-021	Female	35	35-49	Farmer	Illiterate	SNNPR	Negative	No	No	No	No	No	Yes	Yes	No	No	No	No	No	S	R	S	R	WT	WT	WT	No	Yes	Yes	0	0
ET-SN-GG-AM-AH-022	Female	22	18-34	Student	High School	SNNPR	Negative	No	No	No	No	No	Yes	No	No	No	No	No	No	S	S	S	S	WT	WT	WT	Yes	Yes	No	0	0
ET-SN-GG-AM-AH-023	Male	65	50+	Farmer	Grade 1-8	SNNPR	Negative	No	No	No	No	No	Yes	No	No	No	No	No	No	S	S	S	S	WT	WT	WT	Yes	Yes	No	0	0
ET-SN-GG-AM-AH-024	Male	53	50+	Farmer	Illiterate	SNNPR	Negative	No	No	No	No	No	Yes	Yes	No	No	No	No	No	S	S	S	S	WT	WT	WT	Yes	Yes	No	0	0
ET-SN-GG-AM-AH-026	Male	26	18-34	Unemployed	Illiterate	SNNPR	Negative	No	No	No	No	No	No	Yes	No	Yes	No	No	No	R	R	S	R	WT	WT	WT	No	Yes	Yes	0	0
ET-SN-GG-AM-AH-027	Male	60	50+	Farmer	Illiterate	SNNPR	Negative	No	No	No	No	No	Yes	No	No	No	No	No	No	R	S	S	R	WT	WT	WT	No	Yes	No	0	0
ET-SN-GG-AM-AH-028	Male	60	50+	Farmer	Grade 1-8	SNNPR	Negative	Don't Know	Don't Know	Don't Know	Don't Know	Don't Know	Yes	No	No	No	Yes	Yes	No	S	S	S	R	WT	WT	WT	No	Yes	No	0	0
ET-SN-GG-AM-AH-029	Male	34	18-34	Farmer	High School	SNNPR	Negative	Don't Know	Don't Know	Don't Know	Don't Know	Don't Know	Yes	No	No	No	No	Yes	No	S	S	S	S	WT	WT	WT	Yes	Yes	No	0	0
ET-SN-HA-HA-HH-001	Male	22	18-34	Student	High School	SNNPR	Negative	No	No	No	Unknown	No	Yes	No	No	Yes	No	No	No	S	S	S	S	WT	WT	WT	Yes	Yes	No	0	0
ET-SN-HA-HA-HH-002	Male	25	18-34	Farmer	Illiterate	SNNPR	Negative	No	No	No	No	No	No	Yes	Yes	Yes	No	No	Yes	S	S	S	S	WT	WT	WT	Yes	Yes	No	0	0
ET-SN-HA-HA-HH-003	Female	55	50+	Unemployed	Illiterate	SNNPR	Negative	No	No	No	No	No	Yes	No	No	Yes	No	No	Unknown	S	S	S	S	WT	WT	WT	Yes	Yes	No	0	0
ET-SN-HA-HA-HH-004	Female	25	18-34	Farmer	Illiterate	SNNPR	Negative	No	No	No	No	No	No	No	No	Yes	Unknown	No	Yes	S	S	S	S	WT	WT	WT	Yes	Yes	No	0	0
ET-SN-HA-HA-HH-005	Male	20	18-34	Student	High School	SNNPR	Negative	No	No	No	No	No	No	No	No	Yes	No	No	Yes	S	S	S	S	WT	WT	WT	Yes	Yes	No	0	0
ET-SN-HA-HA-HH-006	Female	28	18-34	Unemployed	Grade 1-8	SNNPR	Negative	No	No	No	No	No	Yes	No	No	Yes	No	No	No	S	S	S	S	WT	WT	WT	Yes	Yes	No	0	0
ET-SN-HA-HA-HH-007	Female	20	18-34	Student	High School	SNNPR	Negative	No	No	No	No	No	Yes	No	No	No	No	No	No	S	S	S	S	WT	WT	WT	Yes	Yes	No	0	0
ET-SN-HA-HA-HH-008	Male	20	18-34	Student	High School	SNNPR	Negative	No	No	No	No	No	Yes	No	No	Yes	No	No	Unknown	S	S	S	S	WT	WT	WT	Yes	Yes	No	0	0
ET-SN-HA-HA-HH-009	Male	48	35-49	Farmer	Illiterate	SNNPR	Negative	No	No	No	No	No	No	No	No	Yes	No	No	Unknown	S	S	S	S	WT	WT	WT	Yes	Yes	No	0	0
ET-SN-HA-HA-HH-010	Male	50	50+	Farmer	Illiterate	SNNPR	Negative	No	No	No	No	No	Yes	Yes	Yes	Yes	No	No	Yes	S	S	S	S	WT	WT	WT	Yes	Yes	No	0	0
ET-SN-HA-HA-HH-011	Male	25	18-34	Farmer	Illiterate	SNNPR	Negative	No	No	No	No	No	Yes	No	No	Yes	No	No	No	S	S	S	S	WT	WT	WT	Yes	Yes	No	0	0
ET-SN-HA-HA-HH-012	Female	19	18-34	Unemployed	Grade 1-8	SNNPR	Negative	No	No	No	No	No	Yes	No	No	Yes	No	No	No	S	S	S	S	WT	WT	WT	Yes	Yes	No	0	0
ET-SN-HA-HA-HH-014	Female	21	18-34	Unemployed	Illiterate	SNNPR	Negative	No	No	No	No	No	Yes	No	No	Yes	No	No	No	S	S	S	S	WT	WT	WT	Yes	Yes	No	0	0
ET-SN-HA-HO-HH-002	Female	19	18-34	Unemployed	Grade 1-8	SNNPR	Negative	No	No	No	No	No	Yes	No	No	Yes	No	Yes	Yes	S	S	S	S	WT	WT	WT	Yes	Yes	No	0	0
ET-SN-HA-HO-HH-004	Male	19	18-34	Student	Grade 1-8	SNNPR	Negative	No	No	No	No	No	Yes	Yes	No	Yes	No	No	No	S	S	S	S	WT	WT	WT	Yes	Yes	No	0	0
ET-SN-HA-HO-HH-005	Female	29	18-34	Student	Grade 1-8	SNNPR	Negative	No	No	No	No	No	Yes	No	No	Yes	No	No	Yes	S	S	S	S	WT	WT	WT	Yes	Yes	No	0	0
ET-SN-HA-HO-HH-009	Male	19	18-34	Daily laborer	Grade 1-8	SNNPR	Negative	No	No	No	No	No	Yes	No	No	Yes	No	Yes	No	S	S	S	S	WT	WT	WT	Yes	Yes	No	0	0
ET-SN-HA-HO-HH-010	Male	18	18-34	Unemployed	Grade 1-8	SNNPR	Negative	No	No	No	No	No	Yes	No	No	Yes	No	No	No	R	S	S	S	WT	WT	WT	No	Yes	No	0	0
ET-SN-HA-HO-HH-014	Male	36	35-49	Farmer	Illiterate	SNNPR	Negative	No	No	No	No	No	Yes	Yes	No	Yes	No	Yes	No	S	S	S	S	WT	WT	WT	Yes	Yes	No	0	0
ET-SN-SI-YE-YH-001	Male	48	35-49	Daily laborer	High School	SNNPR	Negative	No	No	No	No	Don't Know	Yes	Yes	Yes	Yes	No	No	Unknown	S	S	S	S	WT	WT	WT	Yes	Yes	No	0	0
ET-SN-SI-YE-YH-002	Male	20	18-34	Student	High School	SNNPR	Negative	No	No	No	No	Don't Know	Unknown	No	No	Yes	No	No	No	S	S	S	S	WT	WT	WT	Yes	Yes	No	0	0
ET-SN-SI-YE-YH-004	Male	40	35-49	Merchant	High School	SNNPR	Positive	No	No	No	No	No	Yes	No	Yes	Yes	No	No	No	S	S	S	R	WT	WT	WT	No	Yes	No	0	0
ET-SN-SI-YE-YH-005	Male	28	18-34	Student	Grade 1-8	SNNPR	Negative	No	Don't Know	Don't Know	No	Don't Know	Unknown	No	No	Yes	No	Yes	No	S	S	S	S	WT	WT	WT	Yes	Yes	No	0	0
ET-SN-SI-YE-YH-006	Male	26	18-34	Unknown	Grade 1-8	SNNPR	Negative	No	No	No	No	No	Yes	Yes	No	Yes	Yes	No	No	S	S	S	S	WT	WT	WT	Yes	Yes	No	0	0
ET-SN-SI-YE-YH-011	Male	50	50+	Farmer	Illiterate	SNNPR	Negative	No	No	No	Don't Know	No	Unknown	No	No	Yes	No	No	No	S	S	S	S	WT	WT	WT	Yes	Yes	No	0	0
ET-SN-SI-YE-YH-012	Female	25	18-34	Unemployed	Grade 1-8	SNNPR	Negative	No	No	No	No	No	Unknown	No	No	Yes	No	No	No	S	S	S	S	WT	WT	WT	Yes	Yes	No	0	0
ET-SN-SI-YE-YH-013	Male	46	35-49	Farmer	Grade 1-8	SNNPR	Negative	No	No	No	No	No	Unknown	No	No	Yes	No	Yes	No	S	S	S	S	WT	WT	WT	Yes	Yes	No	0	0
ET-SN-SI-YE-YH-015	Male	31	18-34	Merchant	Grade 1-8	SNNPR	Negative	No	No	No	No	Don't Know	Unknown	Yes	No	Yes	No	No	No	S	S	S	S	WT	WT	WT	Yes	Yes	No	0	0
ET-SN-SI-YE-YH-017	Male	95	50+	Farmer	Illiterate	SNNPR	Negative	No	No	No	Don't Know	Don't Know	Unknown	No	No	Yes	No	No	Yes	S	S	S	S	WT	WT	WT	Yes	Yes	No	0	0
ET-SN-SI-YE-YH-018	Male	45	35-49	Merchant	High School	SNNPR	Positive	No	No	No	No	No	Unknown	No	No	Yes	No	No	Yes	S	R	S	S	WT	MUT1	WT	No	No	No	0	0
ET-SN-SI-YE-YH-019	Male	38	35-49	Civil servant	Diploma & above	SNNPR	Negative	No	No	No	No	No	Unknown	No	No	Yes	No	No	No	S	S	S	S	WT	WT	WT	Yes	Yes	No	0	0
ET-SN-SI-YE-YH-020	Female	20	18-34	Civil servant	Diploma & above	SNNPR	Negative	No	No	No	No	No	Unknown	No	No	Yes	No	No	No	S	S	S	S	WT	WT	WT	Yes	Yes	No	0	0
ET-SN-SI-YE-YH-021	Male	40	35-49	Daily laborer	Grade 1-8	SNNPR	Negative	No	No	No	No	Don't Know	Unknown	Yes	No	Yes	No	No	No	S	S	S	S	WT	WT	WT	Yes	Yes	No	0	0
ET-SN-SI-YE-YH-022	Male	45	35-49	Farmer	Grade 1-8	SNNPR	Negative	No	No	No	No	Don't Know	No	No	No	No	No	No	No	S	S	S	S	WT	WT	WT	Yes	Yes	No	0	0
ET-SN-SI-YE-YH-023	Male	19	18-34	Student	High School	SNNPR	Negative	No	No	No	No	No	Unknown	No	No	Yes	No	No	No	S	S	S	S	WT	WT	WT	Yes	Yes	No	0	0
ET-SN-SI-YE-YH-024	Male	25	18-34	Student	Diploma & above	SNNPR	Negative	No	No	No	No	No	Yes	No	No	Yes	No	No	No	S	S	S	S	WT	WT	WT	Yes	Yes	No	0	0
ET-SN-SI-YE-YH-026	Female	21	18-34	Unemployed	Grade 1-8	SNNPR	Negative	No	No	No	No	No	Unknown	No	No	Yes	No	No	No	S	S	S	S	WT	WT	WT	Yes	Yes	No	0	0
ET-SN-SI-YE-YH-027	Male	31	18-34	Daily laborer	Grade 1-8	SNNPR	Unknown	No	No	No	No	No	Yes	Yes	Yes	Unknown	No	No	No	S	S	S	S	WT	WT	WT	Yes	Yes	No	0	0
ET-SN-SI-YE-YH-028	Male	25	18-34	Student	Grade 1-8	SNNPR	Negative	No	No	No	No	No	Unknown	No	No	Yes	No	Yes	No	R	R	S	S	WT	MUT1	WT	No	No	No	0	0
ET-SN-SI-YE-YH-031	Female	22	18-34	Student	Grade 1-8	SNNPR	Negative	No	No	No	No	No	Unknown	No	No	Yes	Unknown	No	No	R	S	S	S	WT	WT	WT	No	Yes	No	0	0
ET-SN-SI-YE-YH-032	Male	42	35-49	Daily laborer	Grade 1-8	SNNPR	Negative	No	No	No	No	No	Unknown	Yes	Yes	Yes	No	Yes	Unknown	S	S	S	S	WT	WT	WT	Yes	Yes	No	0	0
ET-SN-SI-YE-YH-033	Female	21	18-34	Merchant	Grade 1-8	SNNPR	Negative	Yes	Yes	Yes	Yes	Yes	Yes	No	No	Yes	No	No	No	S	S	S	S	WT	WT	WT	Yes	Yes	No	0	0
ET-SN-SI-YE-YH-034	Male	24	18-34	Farmer	Grade 1-8	SNNPR	Negative	No	No	No	No	No	Yes	Yes	Yes	Yes	Yes	Yes	No	S	S	S	S	WT	WT	WT	Yes	Yes	No	0	0
ET-SN-SI-YE-YH-035	Male	19	18-34	Student	Grade 1-8	SNNPR	Negative	No	No	No	No	No	Unknown	No	No	Yes	No	No	No	S	S	S	S	WT	WT	WT	Yes	Yes	No	0	0
ET-SN-SI-YE-YH-036	Male	19	18-34	Student	Grade 1-8	SNNPR	Negative	No	No	No	No	No	Yes	No	No	Yes	No	No	No	S	S	S	S	WT	WT	WT	Yes	Yes	No	0	0
ET-SN-SI-YE-YH-037	Male	30	18-34	Farmer	Illiterate	SNNPR	Negative	No	No	No	No	No	Yes	No	No	No	Yes	Yes	Unknown	S	S	S	S	WT	WT	WT	Yes	Yes	No	0	0
ET-SN-SI-YE-YH-038	Female	25	18-34	Unemployed	Illiterate	SNNPR	Negative	No	No	No	No	No	Yes	No	No	Unknown	No	No	No	S	R	S	S	WT	WT	WT	No	Yes	Yes	0	0
ET-SN-SI-YE-YH-039	Female	25	18-34	Merchant	Grade 1-8	SNNPR	Negative	No	No	No	No	No	No	No	No	Yes	No	Yes	No	S	S	S	S	WT	WT	WT	Yes	Yes	No	0	0
ET-SN-SI-YE-YH-040	Female	19	18-34	Unemployed	Grade 1-8	SNNPR	Negative	No	No	No	No	No	Yes	No	No	Yes	No	No	No	S	S	S	S	WT	WT	WT	Yes	Yes	No	0	0
ET-SN-SI-YE-YH-041	Male	25	18-34	Merchant	Grade 1-8	SNNPR	Unknown	No	No	No	No	No	Unknown	No	No	Yes	No	No	No	S	S	S	S	WT	WT	WT	Yes	Yes	No	0	0
ET-SN-SI-YE-YH-042	Female	19	18-34	Unemployed	Grade 1-8	SNNPR	Negative	No	No	No	No	No	Unknown	No	No	Yes	No	Yes	No	S	S	S	S	WT	WT	WT	Yes	Yes	No	0	0
ET-SN-SI-YE-YH-043	Female	35	35-49	Daily laborer	Grade 1-8	SNNPR	Negative	No	No	No	No	No	Unknown	No	No	Yes	No	No	No	S	R	S	S	WT	MUT1	WT	No	No	No	0	0
ET-SN-SI-YE-YH-045	Female	25	18-34	Merchant	Grade 1-8	SNNPR	Negative	No	No	No	No	No	Unknown	No	Unknown	Yes	No	Yes	No	S	S	S	S	WT	WT	WT	Yes	Yes	No	0	0
ET-SN-SI-YE-YH-046	Male	20	18-34	Merchant	High School	SNNPR	Negative	No	No	No	No	No	Unknown	No	No	Yes	No	No	No	S	S	S	S	WT	WT	WT	Yes	Yes	No	0	0
ET-SN-SI-YE-YH-049	Male	20	18-34	Daily laborer	Grade 1-8	SNNPR	Negative	No	No	No	No	No	Unknown	Yes	No	Yes	No	Yes	No	S	S	S	S	WT	WT	WT	Yes	Yes	No	0	0
ET-SN-SI-YE-YH-050	Male	30	18-34	Daily laborer	Grade 1-8	SNNPR	Negative	No	No	No	No	No	Unknown	No	No	Yes	No	Yes	No	S	R	S	R	WT	WT	WT	No	Yes	Yes	0	0
ET-SN-SI-YE-YH-051	Female	20	18-34	Student	Grade 1-8	SNNPR	Negative	No	No	No	No	No	No	No	No	No	No	Yes	No	S	R	S	S	WT	WT	WT	No	Yes	Yes	0	0
ET-SN-SI-YE-YH-052	Male	18	18-34	Student	High School	SNNPR	Negative	No	No	No	No	No	Unknown	No	No	Yes	No	Yes	No	S	S	S	S	WT	WT	WT	Yes	Yes	No	0	0
ET-SN-SI-YE-YH-053	Female	24	18-34	Unemployed	Grade 1-8	SNNPR	Negative	No	No	No	No	No	Yes	No	No	Yes	No	No	No	S	S	S	S	WT	WT	WT	Yes	Yes	No	0	0
ET-SN-SI-YE-YH-057	Male	20	18-34	Merchant	Grade 1-8	SNNPR	Negative	No	No	No	No	No	Unknown	No	No	Yes	No	No	No	S	S	S	S	WT	WT	WT	Yes	Yes	No	0	0
ET-SN-SI-YE-YH-058	Male	25	18-34	Merchant	Illiterate	SNNPR	Negative	No	No	No	No	No	Unknown	Yes	No	Yes	No	Yes	No	S	S	S	S	WT	WT	WT	Yes	Yes	No	0	0
ET-SN-SI-YE-YH-061	Male	65	50+	Farmer	Grade 1-8	SNNPR	Negative	Yes	No	No	No	No	Yes	No	No	Unknown	No	No	No	S	S	S	S	WT	WT	WT	Yes	Yes	No	0	0
ET-SN-SI-YE-YH-062	Male	50	50+	Farmer	Grade 1-8	SNNPR	Negative	No	No	No	No	No	Yes	Yes	No	Yes	No	Yes	No	S	S	S	S	WT	WT	WT	Yes	Yes	No	0	0
ET-SN-SI-YE-YH-064	Male	22	18-34	Unknown	Grade 1-8	SNNPR	Negative	No	No	No	No	No	Unknown	Yes	Yes	Yes	No	No	No	S	S	S	S	WT	WT	WT	Yes	Yes	No	0	0
ET-SN-SI-YE-YH-066	Female	22	18-34	Unemployed	Grade 1-8	SNNPR	Negative	No	No	No	No	No	Unknown	No	No	Yes	No	No	No	S	S	S	S	WT	WT	WT	Yes	Yes	No	0	0
ET-SN-SI-YE-YH-067	Male	26	18-34	Farmer	Grade 1-8	SNNPR	Negative	No	No	No	No	No	Unknown	No	No	Yes	No	No	No	S	S	S	S	WT	WT	WT	Yes	Yes	No	0	0
ET-SN-SI-YE-YH-068	Female	19	18-34	Student	High School	SNNPR	Negative	No	No	No	No	No	Yes	No	No	Yes	No	No	No	S	S	S	S	WT	WT	WT	Yes	Yes	No	0	0
ET-SN-SI-YE-YH-069	Female	19	18-34	Civil servant	Diploma & above	SNNPR	Negative	No	No	No	No	No	Yes	No	No	Yes	No	No	No	S	S	S	S	WT	WT	WT	Yes	Yes	No	0	0
ET-SN-SI-YE-YH-070	Male	35	35-49	Farmer	High School	SNNPR	Negative	No	No	No	No	No	Yes	Yes	No	Yes	No	Yes	No	S	S	S	S	WT	WT	WT	Yes	Yes	No	0	0
ET-SN-SI-YE-YH-071	Female	30	18-34	Unemployed	Illiterate	SNNPR	Negative	No	No	No	No	No	Yes	No	No	Yes	No	Yes	Unknown	S	S	S	S	WT	WT	WT	Yes	Yes	No	0	0
ET-SN-SI-YE-YH-072	Male	40	35-49	Unemployed	Grade 1-8	SNNPR	Negative	No	No	No	No	No	Yes	Yes	No	No	No	Yes	No	S	S	S	S	WT	WT	WT	Yes	Yes	No	0	0
ET-SN-SI-YE-YH-073	Male	40	35-49	Farmer	Grade 1-8	SNNPR	Negative	No	No	No	No	No	No	Yes	Yes	Yes	No	No	No	S	S	S	S	WT	WT	WT	Yes	Yes	No	0	0
ET-SN-SI-YE-YH-074	Male	23	18-34	Daily laborer	High School	SNNPR	Negative	No	No	No	No	No	Yes	No	No	Yes	No	No	No	S	S	S	S	WT	WT	WT	Yes	Yes	No	0	0
ET-SN-SI-YE-YH-078	Female	30	18-34	Daily laborer	Illiterate	SNNPR	Negative	No	No	No	No	No	No	Yes	No	Yes	No	No	No	S	R	S	R	WT	WT	WT	No	Yes	Yes	0	0
ET-SN-SI-YE-YH-079	Female	20	18-34	Unemployed	Grade 1-8	SNNPR	Negative	No	No	No	No	No	No	Unknown	No	Yes	No	No	No	S	R	S	S	WT	WT	WT	No	Yes	Yes	0	0
ET-SN-SI-YE-YH-080	Male	20	18-34	Student	Diploma & above	SNNPR	Negative	No	No	No	No	No	Yes	No	No	Yes	No	No	No	S	S	S	S	WT	WT	WT	Yes	Yes	No	0	0
ET-SN-SI-YE-YH-081	Male	20	18-34	Merchant	Grade 1-8	SNNPR	Negative	No	No	No	No	No	Unknown	Yes	No	Yes	No	No	No	S	R	S	S	WT	MUT1	WT	No	No	No	0	0
ET-SN-SI-YE-YH-082	Female	25	18-34	Merchant	Grade 1-8	SNNPR	Negative	No	No	No	No	No	Yes	No	No	Yes	No	No	No	S	S	S	S	WT	WT	WT	Yes	Yes	No	0	0
ET-SN-SI-YE-YH-084	Female	30	18-34	Unemployed	High School	SNNPR	Negative	Yes	No	No	No	No	Unknown	No	No	Yes	No	No	Yes	S	S	S	S	WT	WT	WT	Yes	Yes	No	0	0
ET-SN-SI-YE-YH-085	Male	40	35-49	NGO	Diploma & above	SNNPR	Negative	No	No	No	No	No	Unknown	No	No	Yes	No	No	No	S	S	S	S	WT	WT	WT	Yes	Yes	No	0	0
ET-SN-SI-YE-YH-086	Female	25	18-34	Merchant	Grade 1-8	SNNPR	Negative	No	No	No	No	No	Yes	No	No	Yes	No	Yes	No	S	S	S	S	WT	WT	WT	Yes	Yes	No	0	0
ET-SN-SI-YE-YH-088	Male	20	18-34	Merchant	Grade 1-8	SNNPR	Negative	No	No	No	No	No	Yes	No	No	Yes	No	Yes	No	S	S	S	S	WT	WT	WT	Yes	Yes	No	0	0
ET-SN-SI-YE-YH-089	Male	20	18-34	Student	High School	SNNPR	Negative	No	No	No	No	No	Yes	No	No	Yes	Unknown	Yes	No	S	S	S	S	WT	WT	WT	Yes	Yes	No	0	0
ET-SN-SI-YE-YH-090	Male	20	18-34	Student	High School	SNNPR	Negative	No	No	No	No	No	Yes	No	No	Yes	No	No	No	S	S	S	S	WT	WT	WT	Yes	Yes	No	0	0
ET-SN-SI-YE-YH-095	Male	20	18-34	Merchant	Diploma & above	SNNPR	Negative	No	No	No	No	No	Yes	No	No	Yes	No	No	No	S	S	S	R	WT	WT	WT	No	Yes	No	0	0
ET-SN-SI-YE-YH-103	Male	23	18-34	Merchant	High School	SNNPR	Negative	No	No	No	No	No	Yes	No	No	Yes	No	Yes	No	S	S	S	S	WT	WT	WT	Yes	Yes	No	0	0
ET-SN-SI-YE-YH-105	Female	25	18-34	Merchant	Grade 1-8	SNNPR	Negative	No	No	No	No	No	No	No	No	Yes	No	No	No	S	S	S	S	WT	WT	WT	Yes	Yes	No	0	0
ET-SN-SI-YE-YH-106	Female	28	18-34	Merchant	High School	SNNPR	Negative	No	No	No	No	No	Yes	No	No	Yes	No	No	No	S	S	S	S	WT	WT	WT	Yes	Yes	No	0	0
ET-SN-WO-SO-SH-001	Female	20	18-34	Daily laborer	Grade 1-8	SNNPR	Negative	No	No	No	No	No	Yes	No	No	No	No	No	No	S	S	S	S	WT	WT	WT	Yes	Yes	No	0	0
ET-SN-WO-SO-SH-002	Male	23	18-34	Student	High School	SNNPR	Negative	No	No	No	No	No	Yes	No	No	No	No	Yes	No	S	S	S	S	WT	WT	WT	Yes	Yes	No	0	0
ET-SN-WO-SO-SH-003	Female	50	50+	Unemployed	Illiterate	SNNPR	Negative	No	No	No	No	No	Yes	No	No	No	No	Yes	No	S	S	S	S	WT	WT	WT	Yes	Yes	No	0	0
ET-SN-WO-SO-SH-006	Male	18	18-34	Student	High School	SNNPR	Negative	Don't Know	Don't Know	Don't Know	Don't Know	Don't Know	Yes	No	No	No	No	No	No	S	S	S	S	WT	WT	WT	Yes	Yes	No	0	0
ET-SN-WO-SO-SH-007	Male	33	18-34	Daily laborer	Grade 1-8	SNNPR	Positive	Don't Know	Don't Know	Don't Know	Don't Know	Don't Know	Yes	Yes	Yes	No	No	No	No	S	S	S	S	WT	WT	WT	Yes	Yes	No	0	0
ET-SN-WO-SO-SH-009	Female	38	35-49	Unknown	Illiterate	SNNPR	Negative	No	No	No	No	No	Yes	No	No	No	No	No	No	S	S	S	S	WT	WT	WT	Yes	Yes	No	0	0
ET-SN-WO-SO-SH-010	Female	23	18-34	Student	High School	SNNPR	Negative	No	No	No	No	No	Yes	No	No	No	No	No	No	S	S	S	S	WT	WT	WT	Yes	Yes	No	0	0
ET-SN-WO-SO-SH-011	Female	39	35-49	Unemployed	Illiterate	SNNPR	Negative	No	No	No	No	No	Yes	No	No	No	No	No	No	S	S	S	S	WT	WT	WT	Yes	Yes	No	0	0
ET-SN-WO-SO-SH-013	Female	23	18-34	Unemployed	Grade 1-8	SNNPR	Negative	No	No	No	No	No	Yes	No	No	No	No	Yes	No	S	S	S	S	WT	WT	WT	Yes	Yes	No	0	0
ET-SN-WO-SO-SH-016	Female	35	35-49	Unemployed	Illiterate	SNNPR	Positive	No	No	No	No	No	No	No	No	Yes	No	Yes	No	S	S	S	S	WT	WT	WT	Yes	Yes	No	0	0
ET-SN-WO-SO-SH-017	Female	20	18-34	Daily laborer	High School	SNNPR	Negative	No	No	No	No	No	Yes	No	No	No	No	No	No	S	S	S	S	WT	WT	WT	Yes	Yes	No	0	0
ET-SN-WO-SO-SH-022	Male	20	18-34	Merchant	Diploma & above	SNNPR	Negative	No	No	No	No	No	No	Unknown	No	No	No	Yes	Yes	S	S	S	S	WT	WT	WT	Yes	Yes	No	0	0
ET-SN-WO-SO-SH-023	Female	18	18-34	Daily laborer	Illiterate	SNNPR	Negative	No	No	No	No	No	Yes	No	No	No	No	Yes	No	S	S	S	S	WT	WT	WT	Yes	Yes	No	0	0
ET-SN-WO-SO-SH-025	Male	19	18-34	Unknown	High School	SNNPR	Negative	No	No	No	No	No	Yes	Yes	No	No	No	Yes	No	S	S	S	S	WT	WT	WT	Yes	Yes	No	0	0
ET-SN-WO-SO-SH-026	Male	32	18-34	Farmer	Illiterate	SNNPR	Negative	No	No	No	No	No	Yes	No	No	No	No	Yes	No	S	S	S	S	WT	WT	WT	Yes	Yes	No	0	0
ET-SN-WO-SO-SH-028	Male	26	18-34	Daily laborer	Grade 1-8	SNNPR	Negative	No	No	No	No	No	Yes	No	No	No	No	No	No	S	S	S	S	WT	WT	WT	Yes	Yes	No	0	0
ET-SN-WO-SO-SH-030	Male	25	18-34	Daily laborer	Grade 1-8	SNNPR	Negative	No	No	No	No	No	Unknown	Unknown	Unknown	Unknown	Unknown	No	No	S	S	S	S	WT	WT	WT	Yes	Yes	No	0	0
ET-SN-WO-SO-SH-031	Female	37	35-49	Unemployed	Illiterate	SNNPR	Negative	No	No	No	No	No	Yes	No	No	No	No	Yes	No	S	S	S	S	WT	WT	WT	Yes	Yes	No	0	0
ET-SN-WO-SO-SH-032	Female	40	35-49	Unemployed	Illiterate	SNNPR	Negative	No	No	No	No	No	Unknown	No	No	Yes	No	Yes	No	R	R	S	R	WT	WT	WT	No	Yes	Yes	0	0
ET-SN-WO-SO-SH-033	Male	24	18-34	Unemployed	Grade 1-8	SNNPR	Unknown	No	No	No	No	No	Unknown	No	No	No	No	No	No	S	S	S	S	WT	WT	WT	Yes	Yes	No	0	0
ET-SN-WO-SO-SH-034	Male	38	35-49	Farmer	Illiterate	SNNPR	Negative	No	No	No	No	No	Unknown	Yes	Yes	No	No	No	No	S	S	S	S	WT	WT	WT	Yes	Yes	No	0	0
ET-SN-WO-SO-SH-035	Female	21	18-34	Daily laborer	Illiterate	SNNPR	Negative	Don't Know	No	No	No	No	Yes	No	No	No	No	No	No	S	S	S	S	WT	WT	WT	Yes	Yes	No	0	0
ET-SN-WO-SO-SH-036	Male	28	18-34	Driver	Grade 1-8	SNNPR	Unknown	No	No	No	No	No	Yes	No	No	Yes	No	No	Yes	S	S	S	S	WT	WT	WT	Yes	Yes	No	0	0
ET-SN-WO-SO-SH-037	Male	30	18-34	Farmer	Grade 1-8	SNNPR	Negative	No	No	No	No	No	Yes	No	No	No	No	No	No	S	S	S	S	WT	WT	WT	Yes	Yes	No	0	0
ET-SN-WO-SO-SH-038	Male	45	35-49	Farmer	Grade 1-8	SNNPR	Negative	No	No	No	No	No	Unknown	No	Yes	No	No	Unknown	No	S	S	S	S	WT	WT	WT	Yes	Yes	No	0	0
ET-SN-WO-SO-SH-039	Male	70	50+	Farmer	Illiterate	SNNPR	Negative	Don't Know	No	No	No	No	Unknown	Yes	Yes	No	No	No	No	S	S	S	S	WT	WT	WT	Yes	Yes	No	0	0
ET-SN-WO-SO-SH-041	Female	60	50+	Unemployed	Illiterate	SNNPR	Negative	No	No	No	No	No	Unknown	No	No	No	No	No	No	S	S	S	S	WT	WT	WT	Yes	Yes	No	0	0
ET-SN-WO-SO-SH-043	Male	20	18-34	Student	Grade 1-8	SNNPR	Negative	No	No	No	No	No	Yes	No	No	No	No	No	No	S	S	S	S	WT	WT	WT	Yes	Yes	No	0	0
ET-SN-WO-SO-SH-045	Male	20	18-34	Daily laborer	Illiterate	SNNPR	Negative	No	No	No	No	No	Unknown	No	No	No	No	No	No	S	S	S	S	WT	WT	WT	Yes	Yes	No	0	0
ET-SN-WO-SO-SH-046	Female	18	18-34	Student	Grade 1-8	SNNPR	Unknown	No	No	No	No	No	Yes	No	No	No	No	No	No	S	S	S	S	WT	WT	WT	Yes	Yes	No	0	0
ET-SN-WO-SO-SH-047	Male	64	50+	Farmer	Illiterate	SNNPR	Negative	Don't Know	Don't Know	Don't Know	Don't Know	Don't Know	Yes	No	No	No	No	No	No	S	S	S	S	WT	WT	WT	Yes	Yes	No	0	0
ET-SN-WO-SO-SH-048	Female	22	18-34	Student	High School	SNNPR	Negative	No	No	No	No	No	Yes	No	No	Unknown	No	No	No	S	S	S	S	WT	WT	WT	Yes	Yes	No	0	0
ET-SN-WO-SO-SH-049	Male	40	35-49	Daily laborer	Grade 1-8	SNNPR	Positive	No	No	No	No	No	No	Yes	Yes	No	No	No	No	S	S	S	S	WT	WT	WT	Yes	Yes	No	0	0
ET-SN-WO-SO-SH-050	Female	23	18-34	Student	High School	SNNPR	Negative	No	No	No	No	No	Yes	No	No	No	No	No	No	S	S	S	S	WT	WT	WT	Yes	Yes	No	0	0
ET-SN-WO-SO-SH-051	Female	22	18-34	Student	Grade 1-8	SNNPR	Negative	No	No	No	No	No	Yes	No	No	No	No	No	No	S	S	S	S	WT	WT	WT	Yes	Yes	No	0	0
ET-SN-WO-SO-SH-052	Male	30	18-34	Daily laborer	Grade 1-8	SNNPR	Negative	No	No	No	No	No	Yes	No	No	Unknown	No	No	No	S	S	S	S	WT	WT	WT	Yes	Yes	No	0	0
ET-SN-WO-SO-SH-054	Female	21	18-34	Student	Grade 1-8	SNNPR	Negative	No	No	No	No	No	Yes	No	No	No	No	No	No	S	S	S	S	WT	WT	WT	Yes	Yes	No	0	0
ET-SN-WO-SO-SH-056	Female	33	18-34	Unemployed	Illiterate	SNNPR	Negative	No	No	No	No	No	Unknown	No	No	No	No	No	No	S	S	S	S	WT	WT	WT	Yes	Yes	No	0	0
ET-SN-WO-SO-SH-057	Female	28	18-34	Student	Grade 1-8	SNNPR	Negative	No	No	Yes	No	No	Yes	No	No	No	No	No	No	S	S	S	S	WT	WT	WT	Yes	Yes	No	0	0
ET-SN-WO-SO-SH-060	Male	50	50+	Civil servant	Diploma & above	SNNPR	Negative	No	No	No	No	No	Yes	No	No	No	No	No	No	S	S	S	S	WT	WT	WT	Yes	Yes	No	0	0
ET-SN-WO-SO-SH-061	Female	35	35-49	Unemployed	Illiterate	SNNPR	Negative	No	No	No	No	No	Unknown	No	No	No	No	No	No	S	S	S	S	WT	WT	WT	Yes	Yes	No	0	0
ET-SN-WO-SO-SH-062	Male	20	18-34	Student	Grade 1-8	SNNPR	Negative	No	No	No	No	No	Yes	No	No	No	No	No	No	S	S	S	S	WT	WT	WT	Yes	Yes	No	0	0
ET-SN-WO-SO-SH-063	Male	25	18-34	Farmer	Illiterate	SNNPR	Negative	No	No	No	No	No	Yes	No	No	No	No	No	No	S	S	S	S	WT	WT	WT	Yes	Yes	No	0	0
ET-SN-WO-SO-SH-064	Male	22	18-34	Student	High School	SNNPR	Negative	Don't Know	Don't Know	Don't Know	No	No	Yes	No	No	No	No	Yes	No	S	S	S	R	WT	WT	WT	No	Yes	No	0	0
ET-SN-WO-SO-SH-065	Male	22	18-34	Student	High School	SNNPR	Negative	No	No	No	No	No	Yes	No	No	No	No	Yes	No	S	S	S	S	WT	WT	WT	Yes	Yes	No	0	0
ET-SN-WO-SO-SH-068	Male	22	18-34	Student	High School	SNNPR	Negative	No	No	No	No	No	Yes	No	No	No	No	No	No	S	S	S	S	WT	WT	WT	Yes	Yes	No	0	0
ET-SN-WO-SO-SH-069	Male	60	50+	Farmer	Illiterate	SNNPR	Negative	No	No	No	No	No	Yes	No	No	Unknown	No	No	No	S	S	S	S	WT	WT	WT	Yes	Yes	No	0	0
ET-SN-WO-SO-SH-070	Female	25	18-34	Student	High School	SNNPR	Negative	No	No	No	No	No	Yes	No	No	No	No	Yes	No	S	S	S	S	WT	WT	WT	Yes	Yes	No	0	0
ET-SN-WO-SO-SH-071	Male	50	50+	Farmer	Illiterate	SNNPR	Unknown	No	No	No	No	No	Yes	No	No	Unknown	Unknown	No	No	S	S	S	S	WT	WT	WT	Yes	Yes	No	0	0
ET-SN-WO-SO-SH-072	Female	20	18-34	Unknown	Grade 1-8	SNNPR	Negative	No	No	No	No	No	Unknown	No	No	No	No	No	No	S	S	S	S	WT	WT	WT	Yes	Yes	No	0	0
ET-SN-WO-SO-SH-073	Male	23	18-34	Student	Diploma & above	SNNPR	Negative	No	No	No	No	No	Unknown	No	No	No	No	No	No	S	S	S	S	WT	WT	WT	Yes	Yes	No	0	0
ET-SN-WO-SO-SH-074	Male	24	18-34	Civil servant	Diploma & above	SNNPR	Negative	No	No	No	No	No	Unknown	Yes	Yes	No	No	No	No	S	S	S	S	WT	WT	WT	Yes	Yes	No	0	0
ET-SN-WO-SO-SH-075	Female	23	18-34	Daily laborer	Illiterate	SNNPR	Negative	No	No	No	No	No	Unknown	No	No	No	No	Yes	No	S	S	S	S	WT	WT	WT	Yes	Yes	No	0	0
ET-SN-WO-SO-SH-076	Female	32	18-34	Student	Grade 1-8	SNNPR	Negative	No	No	No	No	No	Yes	No	No	No	No	No	No	S	S	S	S	WT	WT	WT	Yes	Yes	No	0	0
ET-SN-WO-SO-SH-077	Male	21	18-34	Student	High School	SNNPR	Negative	No	No	No	Don't Know	No	Yes	No	No	No	No	No	No	S	S	S	S	WT	WT	WT	Yes	Yes	No	0	0
ET-SN-WO-SO-SH-081	Male	19	18-34	Student	Grade 1-8	SNNPR	Negative	No	No	No	No	No	Yes	No	No	Yes	No	No	No	R	R	S	R	WT	WT	WT	No	Yes	Yes	0	0
ET-SN-WO-SO-SH-086	Female	45	35-49	Unemployed	Illiterate	SNNPR	Negative	No	No	No	No	No	Yes	No	No	Yes	No	Yes	No	S	S	S	R	WT	WT	WT	No	Yes	No	0	0
ET-SN-WO-SO-SH-091	Female	20	18-34	Student	Grade 1-8	SNNPR	Negative	No	No	No	No	No	Yes	No	No	No	No	No	No	S	S	S	S	WT	WT	WT	Yes	Yes	No	0	0
ET-SN-WO-SO-SH-092	Male	21	18-34	Student	High School	SNNPR	Negative	No	No	No	No	No	Yes	No	No	No	No	Yes	No	S	S	S	S	WT	WT	WT	Yes	Yes	No	0	0
